# Supplementary material for: Anteroposterior Wnt-RA Gradient Defines Adhesion and Migration Properties of Neural Progenitors in Developing Spinal Cord
Source: Stem Cell Reports. 2020 Sep 24;15(4):898–911. doi: 10.1016/j.stemcr.2020.08.016 (PMC7562945; doi:10.1016/j.stemcr.2020.08.016)
Supplement: Table S1. List of Up- and Downregulated Genes in Tail and Brachial NPCs, Related to Figure 5 — fc, fold change. [file mmc2.xlsx]

## Sheet: Sheet1
Gene_ID	Gene_Symbol	Gene Description	Tail/Brachial.fc
13179	Dcn	decorin	36.4742
12338	Capn6	calpain 6	30.4909
12307	Calb1	calbindin 1	29.8473
17286	Meox2	mesenchyme homeobox 2	25.904
50706	Postn	periostin, osteoblast specific factor	22.9767
23937	Mab21l2	mab-21-like 2 (C. elegans)	22.2533
17022	Lum	lumican	20.151
66695	Aspn	asporin	17.0593
12363	Casp4	caspase 4, apoptosis-related cysteine peptidase	16.2811
100689	Spon2	spondin 2, extracellular matrix protein	16.1473
18295	Ogn	osteoglycin	15.952
18596	Pdgfrb	platelet derived growth factor receptor, beta polypeptide	14.9718
64103	Tnmd	tenomodulin	13.9308
15408	Hoxb13	homeobox B13	13.1438
21810	Tgfbi	transforming growth factor, beta induced	13.1437
17390	Mmp2	matrix metallopeptidase 2	13.0611
17285	Meox1	mesenchyme homeobox 1	12.9838
15561	Htr3a	5-hydroxytryptamine (serotonin) receptor 3A	12.4579
12825	Col3a1	collagen, type III, alpha 1	11.7515
12842	Col1a1	collagen, type I, alpha 1	11.5577
12160	Bmp5	bone morphogenetic protein 5	11.2728
16952	Anxa1	annexin A1	11.071
77630	Prdm8	PR domain containing 8	11.0542
140792	Colec12	collectin sub-family member 12	10.7583
26968	Islr	immunoglobulin superfamily containing leucine-rich repeat	10.3679
16545	Kera	keratocan	10.3336
12111	Bgn	biglycan	10.3188
72512	Tmem173	transmembrane protein 173	10.297
16002	Igf2	insulin-like growth factor 2	10.269
12833	Col6a1	collagen, type VI, alpha 1	10.2605
12843	Col1a2	collagen, type I, alpha 2	10.0427
14268	Fn1	fibronectin 1	9.97827
13730	Emp1	epithelial membrane protein 1	9.8653
12571	Cdk6	cyclin-dependent kinase 6	9.4809
735280	Mir675	microRNA 675	9.32961
80334	Kcnip4	Kv channel interacting protein 4	9.23113
22673	Zfp185	zinc finger protein 185	9.19318
13610	S1pr3	sphingosine-1-phosphate receptor 3	9.023
387191	Mir196a-1	microRNA 196a-1	8.99338
193022	Gm53	predicted gene 53	8.98412
15431	Hoxd11	homeobox D11	8.9826
20583	Snai2	snail family zinc finger 2	8.9787
110075	Bmp3	bone morphogenetic protein 3	8.72102
78896	1500015O10Rik	RIKEN cDNA 1500015O10 gene	8.68354
407800	Ecm2	extracellular matrix protein 2, female organ and adipocyte specific	8.67013
21828	Thbs4	thrombospondin 4	8.49757
14190	Fgl2	fibrinogen-like protein 2	8.48601
621549	Gm11783	predicted gene 11783	8.29602
15422	Hoxc13	homeobox C13	8.2586
331374	Dgkk	diacylglycerol kinase kappa	8.22115
11698	Ambn	ameloblastin	7.48148
13591	Ebf1	early B cell factor 1	7.4264
12950	Hapln1	hyaluronan and proteoglycan link protein 1	7.34567
12491	Cd36	CD36 antigen	7.24362
13837	Epha3	Eph receptor A3	7.10836
15421	Hoxc12	homeobox C12	7.0953
16658	Mafb	v-maf musculoaponeurotic fibrosarcoma oncogene family, protein B (avian)	6.97407
68169	Ndnf	neuron-derived neurotrophic factor	6.91248
432593	Gm11538	predicted gene 11538	6.79654
16542	Kdr	kinase insert domain protein receptor	6.78479
116847	Prelp	proline arginine-rich end leucine-rich repeat	6.75377
			6.69266
13392	Dlx2	distal-less homeobox 2	6.62477
12835	Col6a3	collagen, type VI, alpha 3	6.58521
268780	Egflam	EGF-like, fibronectin type III and laminin G domains	6.55241
74511	Lrrc17	leucine rich repeat containing 17	6.39528
329872	Frem1	Fras1 related extracellular matrix protein 1	6.38484
67111	Naaa	N-acylethanolamine acid amidase	6.24287
70045	2610528A11Rik	RIKEN cDNA 2610528A11 gene	6.10418
18542	Pcolce	procollagen C-endopeptidase enhancer protein	6.08154
51795	Srpx	sushi-repeat-containing protein	5.9148
209448	Hoxc10	homeobox C10	5.89326
12834	Col6a2	collagen, type VI, alpha 2	5.8789
224792	Adgrf5	adhesion G protein-coupled receptor F5	5.86714
214642	Cped1	cadherin-like and PC-esterase domain containing 1	5.86227
246048	Chodl	chondrolectin	5.70768
			5.63516
231440	Parm1	prostate androgen-regulated mucin-like protein 1	5.60581
13592	Ebf2	early B cell factor 2	5.59764
241327	Olfml2a	olfactomedin-like 2A	5.59552
53870	Cntn6	contactin 6	5.41806
320145	Sp8	trans-acting transcription factor 8	5.36809
14595	B4galt1	UDP-Gal:betaGlcNAc beta 1,4- galactosyltransferase, polypeptide 1	5.35517
208890	Slc26a7	solute carrier family 26, member 7	5.33114
208213	Tmem132c	transmembrane protein 132C	5.30642
15117	Has2	hyaluronan synthase 2	5.2947
26360	Angptl2	angiopoietin-like 2	5.25654
19132	Prph	peripherin	5.25297
17313	Mgp	matrix Gla protein	5.22358
105245453	LOC105245453	nidogen-1-like	5.19752
20289	Scx	scleraxis	5.18919
			5.15994
20750	Spp1	secreted phosphoprotein 1	5.04406
21857	Timp1	tissue inhibitor of metalloproteinase 1	5.04288
107527	Il1rl2	interleukin 1 receptor-like 2	5.04031
			5.0242
239217	Kctd12	potassium channel tetramerisation domain containing 12	5.01001
13732	Emp3	epithelial membrane protein 3	4.98296
387163	Mir145a	microRNA 145a	4.93734
18096	Nkx6-1	NK6 homeobox 1	4.92274
73173	Pcdh18	protocadherin 18	4.86744
20200	S100a6	S100 calcium binding protein A6 (calcyclin)	4.83829
71780	Isyna1	myo-inositol 1-phosphate synthase A1	4.82933
68659	Fam198b	family with sequence similarity 198, member B	4.7831
12494	Cd38	CD38 antigen	4.75925
18591	Pdgfb	platelet derived growth factor, B polypeptide	4.63153
13723	Emb	embigin	4.62752
12291	Cacna1g	calcium channel, voltage-dependent, T type, alpha 1G subunit	4.58772
14132	Fcgrt	Fc receptor, IgG, alpha chain transporter	4.52918
54670	Atp8b1	ATPase, class I, type 8B, member 1	4.52529
12628	Cfh	complement component factor h	4.49508
16177	Il1r1	interleukin 1 receptor, type I	4.47634
14127	Fcer1g	Fc receptor, IgE, high affinity I, gamma polypeptide	4.47003
66961	Neat1	nuclear paraspeckle assembly transcript 1 (non-protein coding)	4.46997
24059	Slco2a1	solute carrier organic anion transporter family, member 2a1	4.46928
16773	Lama2	laminin, alpha 2	4.4677
			4.39995
241226	Itga8	integrin alpha 8	4.39943
110333	Rmst	rhabdomyosarcoma 2 associated transcript (non-coding RNA)	4.38828
83691	Crispld1	cysteine-rich secretory protein LCCL domain containing 1	4.3804
56788	Scube2	signal peptide, CUB domain, EGF-like 2	4.38013
71914	Antxr2	anthrax toxin receptor 2	4.35457
17057	Klrb1a	killer cell lectin-like receptor subfamily B member 1A	4.35196
20564	Slit3	slit homolog 3 (Drosophila)	4.32636
21825	Thbs1	thrombospondin 1	4.31274
11475	Acta2	actin, alpha 2, smooth muscle, aorta	4.28673
18073	Nid1	nidogen 1	4.23728
67896	Ccdc80	coiled-coil domain containing 80	4.19011
12994	Csn3	casein kappa	4.15342
19734	Rgs16	regulator of G-protein signaling 16	4.11264
20378	Frzb	frizzled-related protein	4.10703
20204	Prrx2	paired related homeobox 2	4.08823
72560	Naalad2	N-acetylated alpha-linked acidic dipeptidase 2	4.08371
100862072	Gm21451	predicted gene, 21451	4.08226
15430	Hoxd10	homeobox D10	4.03872
20997	T	brachyury	4.02419
17387	Mmp14	matrix metallopeptidase 14 (membrane-inserted)	4.01468
12560	Cdh3	cadherin 3	4.0032
13617	Ednra	endothelin receptor type A	3.99743
19222	Ptgir	prostaglandin I receptor (IP)	3.97604
109711	Actn1	actinin, alpha 1	3.95469
56847	Aldh1a3	aldehyde dehydrogenase family 1, subfamily A3	3.95418
12832	Col5a2	collagen, type V, alpha 2	3.94121
14089	Fap	fibroblast activation protein	3.93844
71602	Myo1e	myosin IE	3.92253
69540	Klk10	kallikrein related-peptidase 10	3.89391
18053	Ngfr	nerve growth factor receptor (TNFR superfamily, member 16)	3.88697
18753	Prkcd	protein kinase C, delta	3.88022
80876	Ifitm2	interferon induced transmembrane protein 2	3.88017
12490	Cd34	CD34 antigen	3.87619
68792	Srpx2	sushi-repeat-containing protein, X-linked 2	3.85823
16803	Lbp	lipopolysaccharide binding protein	3.84821
224093	Fam43a	family with sequence similarity 43, member A	3.84174
18783	Pla2g4a	phospholipase A2, group IVA (cytosolic, calcium-dependent)	3.83539
19039	Lgals3bp	lectin, galactoside-binding, soluble, 3 binding protein	3.81818
20897	Stra6	stimulated by retinoic acid gene 6	3.77195
13654	Egr2	early growth response 2	3.7363
20148	Dhrs3	dehydrogenase/reductase (SDR family) member 3	3.73574
18654	Pgf	placental growth factor	3.72399
208777	Sned1	sushi, nidogen and EGF-like domains 1	3.70657
73182	Pear1	platelet endothelial aggregation receptor 1	3.6969
387216	Mir23a	microRNA 23a	3.66409
667742	Piezo2	piezo-type mechanosensitive ion channel component 2	3.63835
17380	Mme	membrane metallo endopeptidase	3.6356
76566	Fam101b	family with sequence similarity 101, member B	3.62805
15985	Cd79b	CD79B antigen	3.61055
54598	Calcrl	calcitonin receptor-like	3.52942
16923	Sh2b3	SH2B adaptor protein 3	3.52027
100952	Emilin1	elastin microfibril interfacer 1	3.51697
101056001	LOC101056001	uncharacterized LOC101056001	3.50393
11826	Aqp1	aquaporin 1	3.48591
14247	Fli1	Friend leukemia integration 1	3.47807
12827	Col4a2	collagen, type IV, alpha 2	3.46722
50918	Myadm	myeloid-associated differentiation marker	3.46598
12393	Runx2	runt related transcription factor 2	3.46459
58207	Slc43a3	solute carrier family 43, member 3	3.4576
			3.45749
22634	Plagl1	pleiomorphic adenoma gene-like 1	3.42127
100303646	AF357355	snoRNA AF357355	3.41845
209039	Tns2	tensin 2	3.40663
244810	AW551984	expressed sequence AW551984	3.3754
12333	Capn1	calpain 1	3.36915
24117	Wif1	Wnt inhibitory factor 1	3.36746
18605	Enpp1	ectonucleotide pyrophosphatase/phosphodiesterase 1	3.36551
22402	Wisp1	WNT1 inducible signaling pathway protein 1	3.35198
18933	Prrx1	paired related homeobox 1	3.35105
65972	Ifi30	interferon gamma inducible protein 30	3.3472
73649	Cybrd1	cytochrome b reductase 1	3.32931
218121	Mboat1	membrane bound O-acyltransferase domain containing 1	3.32077
21892	Tll1	tolloid-like	3.31996
66835	Snord123	small nucleolar RNA, C/D box 123	3.30595
21814	Tgfbr3	transforming growth factor, beta receptor III	3.29529
21366	Slc6a6	solute carrier family 6 (neurotransmitter transporter, taurine), member 6	3.28288
52377	Rcn3	reticulocalbin 3, EF-hand calcium binding domain	3.27658
17150	Mfap2	microfibrillar-associated protein 2	3.27086
109294	Prex2	phosphatidylinositol-3,4,5-trisphosphate-dependent Rac exchange factor 2	3.26617
50490	Nox4	NADPH oxidase 4	3.26126
20350	Sema3f	sema domain, immunoglobulin domain (Ig), short basic domain, secreted, (semaphorin) 3F	3.25331
218203	Mylip	myosin regulatory light chain interacting protein	3.24898
110333	Rmst	rhabdomyosarcoma 2 associated transcript (non-coding RNA) [Source:MGI Symbol;Acc:MGI:1099806]	3.24897
195727	Nhs	Nance-Horan syndrome (human)	3.24034
16949	Loxl1	lysyl oxidase-like 1	3.23381
622222	Vmn1r175	vomeronasal 1 receptor 175	3.22771
75646	Rai14	retinoic acid induced 14	3.206
29817	Igfbp7	insulin-like growth factor binding protein 7	3.20462
12826	Col4a1	collagen, type IV, alpha 1	3.1995
208659	Fam20a	family with sequence similarity 20, member A	3.19519
19378	Aldh1a2	aldehyde dehydrogenase family 1, subfamily A2	3.17343
208748	Prrg3	proline rich Gla (G-carboxyglutamic acid) 3 (transmembrane)	3.1724
21385	Tbx2	T-box 2	3.16335
21803	Tgfb1	transforming growth factor, beta 1	3.15594
14397	Gabra4	gamma-aminobutyric acid (GABA) A receptor, subunit alpha 4	3.14386
14783	Grb10	growth factor receptor bound protein 10	3.14104
22379	Fmnl3	formin-like 3	3.13789
17534	Mrc2	mannose receptor, C type 2	3.13726
71670	Acy3	aspartoacylase (aminoacylase) 3	3.13453
229600	BC028528	cDNA sequence BC028528	3.13436
58198	Sall1	sal-like 1 (Drosophila)	3.13009
219134	Shisa2	shisa family member 2	3.11847
333564	Fndc3c1	fibronectin type III domain containing 3C1	3.1177
16011	Igfbp5	insulin-like growth factor binding protein 5	3.10498
74489	5430421F17Rik	RIKEN cDNA 5430421F17 gene	3.09909
66898	Baiap2l1	BAI1-associated protein 2-like 1	3.09584
13380	Dkk1	dickkopf homolog 1 (Xenopus laevis)	3.09509
63959	Slc29a1	solute carrier family 29 (nucleoside transporters), member 1	3.09163
14362	Fzd1	frizzled homolog 1 (Drosophila)	3.08887
56277	Tmem45a	transmembrane protein 45a	3.07389
100526505	Mir3101	microRNA 3101	3.07107
	Gm9847	predicted pseudogene 9847 [Source:MGI Symbol;Acc:MGI:3642840]	3.06844
20514	Slc1a5	solute carrier family 1 (neutral amino acid transporter), member 5	3.06463
80837	Rhoj	ras homolog gene family, member J	3.06046
74155	Errfi1	ERBB receptor feedback inhibitor 1	3.01593
114886	Cygb	cytoglobin	3.00498
70747	Tspan2	tetraspanin 2	2.97325
13612	Edil3	EGF-like repeats and discoidin I-like domains 3	2.97255
15405	Hoxa9	homeobox A9	2.94323
20416	Shc1	src homology 2 domain-containing transforming protein C1	2.93257
242050	Igsf10	immunoglobulin superfamily, member 10	2.93073
15417	Hoxb9	homeobox B9	2.9224
209558	Enpp3	ectonucleotide pyrophosphatase/phosphodiesterase 3	2.9205
237010	Klhl4	kelch-like 4	2.91142
11568	Aebp1	AE binding protein 1	2.89705
12816	Col12a1	collagen, type XII, alpha 1	2.89362
12767	Cxcr4	chemokine (C-X-C motif) receptor 4	2.87456
320712	Abi3bp	ABI gene family, member 3 (NESH) binding protein	2.86734
319520	Dusp4	dual specificity phosphatase 4	2.85949
18584	Pde8a	phosphodiesterase 8A	2.85439
14586	Gfra2	glial cell line derived neurotrophic factor family receptor alpha 2	2.83943
14314	Fstl1	follistatin-like 1	2.80931
109700	Itga1	integrin alpha 1	2.80871
11749	Anxa6	annexin A6	2.80568
12509	Cd59a	CD59a antigen	2.79459
19735	Rgs2	regulator of G-protein signaling 2	2.78659
63913	Fam129a	family with sequence similarity 129, member A	2.75893
56878	Rbms1	RNA binding motif, single stranded interacting protein 1	2.74656
56532	Ripk3	receptor-interacting serine-threonine kinase 3	2.73838
117606	Boc	biregional cell adhesion molecule-related/down-regulated by oncogenes (Cdon) binding protein	2.73699
76184	Abca6	ATP-binding cassette, sub-family A (ABC1), member 6	2.7312
71566	Clmp	CXADR-like membrane protein	2.7194
64706	Scube1	signal peptide, CUB domain, EGF-like 1	2.71145
15427	Hoxc9	homeobox C9	2.71098
259300	Ehd2	EH-domain containing 2	2.69907
84004	Mcam	melanoma cell adhesion molecule	2.68349
18186	Nrp1	neuropilin 1	2.68032
17242	Mdk	midkine	2.67548
12638	Cftr	cystic fibrosis transmembrane conductance regulator	2.67282
53614	Reck	reversion-inducing-cysteine-rich protein with kazal motifs	2.66637
16775	Lama4	laminin, alpha 4	2.64907
140486	Igf2bp1	insulin-like growth factor 2 mRNA binding protein 1	2.63969
78257	Lrrc9	leucine rich repeat containing 9	2.63185
21888	Tle4	transducin-like enhancer of split 4, homolog of Drosophila E(spl)	2.62843
23967	Osr1	odd-skipped related 1 (Drosophila)	2.62638
23872	Ets2	E26 avian leukemia oncogene 2, 3 domain	2.61166
100616095	Snhg18	small nucleolar RNA host gene 18	2.59817
223433	Fam105a	family with sequence similarity 105, member A	2.59572
20852	Stat6	signal transducer and activator of transcription 6	2.57996
12552	Cdh11	cadherin 11	2.55252
26364	Adgre5	adhesion G protein-coupled receptor E5	2.53659
94352	Loxl2	lysyl oxidase-like 2	2.52555
66141	Ifitm3	interferon induced transmembrane protein 3	2.52209
668253	Dleu2	deleted in lymphocytic leukemia, 2 [Source:MGI Symbol;Acc:MGI:1934030]	2.5171
16859	Lgals9	lectin, galactose binding, soluble 9	2.51631
14114	Fbln1	fibulin 1	2.5158
11747	Anxa5	annexin A5	2.50672
319182	Hist1h2bh	histone cluster 1, H2bh	2.49434
224024	Scarf2	scavenger receptor class F, member 2	2.49364
234839	Piezo1	piezo-type mechanosensitive ion channel component 1	2.48728
	Gm24916	predicted gene, 24916 [Source:MGI Symbol;Acc:MGI:5454693]	2.47633
16323	Inhba	inhibin beta-A	2.47493
16526	Kcnk2	potassium channel, subfamily K, member 2	2.47176
68303	Fam114a1	family with sequence similarity 114, member A1	2.46164
207474	Kctd12b	potassium channel tetramerisation domain containing 12b	2.46115
319622	Itpripl2	inositol 1,4,5-triphosphate receptor interacting protein-like 2	2.4503
104110	Adcy4	adenylate cyclase 4	2.43509
100504361	Gm14230	predicted gene 14230	2.42938
83675	Bicc1	bicaudal C homolog 1 (Drosophila)	2.41066
217262	Abca9	ATP-binding cassette, sub-family A (ABC1), member 9	2.40992
24052	Sgcd	sarcoglycan, delta (dystrophin-associated glycoprotein)	2.39557
22160	Twist1	twist basic helix-loop-helix transcription factor 1	2.39042
209378	Itih5	inter-alpha (globulin) inhibitor H5	2.37908
68337	Crip2	cysteine rich protein 2	2.37414
212898	Dse	dermatan sulfate epimerase	2.36511
140709	Col26a1	collagen, type XXVI, alpha 1	2.35902
14230	Fkbp10	FK506 binding protein 10	2.35693
170643	Kirrel	kin of IRRE like (Drosophila)	2.35059
17912	Myo1b	myosin IB	2.35024
14739	S1pr2	sphingosine-1-phosphate receptor 2	2.32688
218397	Rasa1	RAS p21 protein activator 1	2.32024
26365	Ceacam1	carcinoembryonic antigen-related cell adhesion molecule 1	2.31973
21826	Thbs2	thrombospondin 2	2.3157
229731	Slc25a24	solute carrier family 25 (mitochondrial carrier, phosphate carrier), member 24	2.3136
12819	Col15a1	collagen, type XV, alpha 1	2.31304
14734	Gpc3	glypican 3	2.29997
207596	Thsd4	thrombospondin, type I, domain containing 4	2.28903
18187	Nrp2	neuropilin 2	2.28364
	mt-Ta	mitochondrially encoded tRNA alanine [Source:MGI Symbol;Acc:MGI:102491]	2.28321
56711	Plag1	pleiomorphic adenoma gene 1	2.27025
384009	Glipr2	GLI pathogenesis-related 2	2.26236
	Gm24564	predicted gene, 24564 [Source:MGI Symbol;Acc:MGI:5454341]	2.25796
56358	Copz2	coatomer protein complex, subunit zeta 2	2.20498
	mt-Tc	mitochondrially encoded tRNA cysteine [Source:MGI Symbol;Acc:MGI:102490]	2.17085
12798	Cnn2	calponin 2	2.16673
14282	Fosb	FBJ osteosarcoma oncogene B	2.16154
	Gm24095	predicted gene, 24095 [Source:MGI Symbol;Acc:MGI:5453872]	2.15955
68151	Wls	wntless homolog (Drosophila)	2.15789
218476	Gcnt4	glucosaminyl (N-acetyl) transferase 4, core 2 (beta-1,6-N-acetylglucosaminyltransferase)	2.14573
327766	Tmem26	transmembrane protein 26	2.09876
30878	Apln	apelin	2.07976
78560	Adgra2	adhesion G protein-coupled receptor A2	2.06963
	Gm22579	predicted gene, 22579 [Source:MGI Symbol;Acc:MGI:5452356]	2.06943
75316	Taf1d	TATA box binding protein (Tbp)-associated factor, RNA polymerase I, D	2.06943
13429	Dnm1	dynamin 1	2.05528
268970	Arhgap28	Rho GTPase activating protein 28	2.05372
56401	P3h1	prolyl 3-hydroxylase 1	2.05027
72293	Nkd2	naked cuticle 2 homolog (Drosophila)	2.04933
19159	Cyth3	cytohesin 3	2.04511
	mt-Te	mitochondrially encoded tRNA glutamic acid [Source:MGI Symbol;Acc:MGI:102488]	2.04137
69354	Slc38a4	solute carrier family 38, member 4	2.03913
23943	Esyt1	extended synaptotagmin-like protein 1	2.03791
68404	Nrn1	neuritin 1	-2.01867
11932	Atp1b2	ATPase, Na+/K+ transporting, beta 2 polypeptide	-2.04051
100041504	LOC100041504	C-C motif chemokine 21c	-2.05234
234267	Gpm6a	glycoprotein m6a	-2.05627
16979	Lrrn1	leucine rich repeat protein 1, neuronal	-2.0652
22151	Tubb2a	tubulin, beta 2A class IIA	-2.08451
20203	S100b	S100 protein, beta polypeptide, neural	-2.0904
14667	Gm2a	GM2 ganglioside activator protein	-2.09238
100678	Psph	phosphoserine phosphatase	-2.094
18164	Nptx1	neuronal pentraxin 1	-2.09692
16373	Irx3	Iroquois related homeobox 3	-2.0999
12006	Axin2	axin2	-2.11323
76257	Slc38a3	solute carrier family 38, member 3	-2.11786
72792	2810459M11Rik	RIKEN cDNA 2810459M11 gene	-2.16912
56807	Scamp5	secretory carrier membrane protein 5	-2.17785
12443	Ccnd1	cyclin D1	-2.19842
56376	Pdlim5	PDZ and LIM domain 5	-2.20365
11784	Apba2	amyloid beta (A4) precursor protein-binding, family A, member 2	-2.20623
110595	Timp4	tissue inhibitor of metalloproteinase 4	-2.20946
13855	Epn2	epsin 2	-2.21078
107065	Lrrtm2	leucine rich repeat transmembrane neuronal 2	-2.21227
245386	Tmem255a	transmembrane protein 255A	-2.2312
71795	Pitpnc1	phosphatidylinositol transfer protein, cytoplasmic 1	-2.24196
432486	Gnptab	N-acetylglucosamine-1-phosphate transferase, alpha and beta subunits	-2.24528
16508	Kcnd2	potassium voltage-gated channel, Shal-related family, member 2	-2.24615
11676	Aldoc	aldolase C, fructose-bisphosphate	-2.25507
216881	Wscd1	WSC domain containing 1	-2.26717
57440	Ehd3	EH-domain containing 3	-2.27933
55951	Mpc1	mitochondrial pyruvate carrier 1	-2.28329
106572	Rab31	RAB31, member RAS oncogene family	-2.28406
100505386	Gm21949	predicted gene, 21949	-2.28937
330908	Opcml	opioid binding protein/cell adhesion molecule-like	-2.29062
386750	Slitrk3	SLIT and NTRK-like family, member 3	-2.29286
76498	Paqr4	progestin and adipoQ receptor family member IV	-2.30174
244723	Olfm2	olfactomedin 2	-2.30854
18505	Pax3	paired box 3	-2.33611
100504362	Gm1987	predicted gene 1987	-2.33794
11816	Apoe	apolipoprotein E	-2.34027
192663	Abcg4	ATP-binding cassette, sub-family G (WHITE), member 4	-2.35005
229521	Syt11	synaptotagmin XI	-2.35438
17388	Mmp15	matrix metallopeptidase 15	-2.36741
225362	Reep2	receptor accessory protein 2	-2.36986
432450	Nkain2	Na+/K+ transporting ATPase interacting 2	-2.37862
228139	P2rx3	purinergic receptor P2X, ligand-gated ion channel, 3	-2.38047
19283	Ptprz1	protein tyrosine phosphatase, receptor type Z, polypeptide 1	-2.38277
109050	Fam212b	family with sequence similarity 212, member B	-2.41685
94180	Acsbg1	acyl-CoA synthetase bubblegum family member 1	-2.43553
17986	Ndp	Norrie disease (pseudoglioma) (human)	-2.44228
212390	Klhl32	kelch-like 32	-2.44836
114874	Ddhd1	DDHD domain containing 1	-2.46863
69219	Ddah1	dimethylarginine dimethylaminohydrolase 1	-2.47096
67703	Kirrel3	kin of IRRE like 3 (Drosophila)	-2.4878
11989	Slc7a3	solute carrier family 7 (cationic amino acid transporter, y+ system), member 3	-2.49611
260299	Cadm4	cell adhesion molecule 4	-2.50414
94282	Sfxn5	sideroflexin 5	-2.50666
29811	Ndrg2	N-myc downstream regulated gene 2	-2.51883
15200	Hbegf	heparin-binding EGF-like growth factor	-2.52318
226518	Nmnat2	nicotinamide nucleotide adenylyltransferase 2	-2.52949
245670	Rragb	Ras-related GTP binding B	-2.54708
72479	Hsdl2	hydroxysteroid dehydrogenase like 2	-2.55054
71263	Mro	maestro	-2.55086
11419	Asic1	acid-sensing (proton-gated) ion channel 1	-2.5545
14571	Gpd2	glycerol phosphate dehydrogenase 2, mitochondrial	-2.55524
13004	Ncan	neurocan	-2.563
100504346	Gm13304	predicted gene 13304	-2.56414
100504346	Gm13304	predicted gene 13304	-2.56414
100504346	Gm13304	predicted gene 13304	-2.56414
100504346	Gm13304	predicted gene 13304	-2.56414
20681	Sox8	SRY (sex determining region Y)-box 8	-2.56453
57738	Slc15a2	solute carrier family 15 (H+/peptide transporter), member 2	-2.57223
14661	Glud1	glutamate dehydrogenase 1	-2.57684
244654	Mtss1l	metastasis suppressor 1-like	-2.58654
20418	Shc3	src homology 2 domain-containing transforming protein C3	-2.58659
12804	Cntfr	ciliary neurotrophic factor receptor	-2.59719
20512	Slc1a3	solute carrier family 1 (glial high affinity glutamate transporter), member 3	-2.60108
18189	Nrxn1	neurexin I	-2.60336
23836	Cdh20	cadherin 20	-2.62002
208869	Dock3	dedicator of cyto-kinesis 3	-2.62481
207375	Fam120c	family with sequence similarity 120, member C	-2.6303
246317	Neto1	neuropilin (NRP) and tolloid (TLL)-like 1	-2.66193
11647	Alpl	alkaline phosphatase, liver/bone/kidney	-2.70481
18574	Pde1b	phosphodiesterase 1B, Ca2+-calmodulin dependent	-2.70499
58200	Ppp1r1a	protein phosphatase 1, regulatory (inhibitor) subunit 1A	-2.7073
105298	Epdr1	ependymin related protein 1 (zebrafish)	-2.71162
73102	Slc22a23	solute carrier family 22, member 23	-2.71764
73094	Sgip1	SH3-domain GRB2-like (endophilin) interacting protein 1	-2.72775
228852	Ppp1r16b	protein phosphatase 1, regulatory (inhibitor) subunit 16B	-2.7416
12167	Bmpr1b	bone morphogenetic protein receptor, type 1B	-2.74245
50791	Magi2	membrane associated guanylate kinase, WW and PDZ domain containing 2	-2.74724
76898	B3gat1	beta-1,3-glucuronyltransferase 1 (glucuronosyltransferase P)	-2.77337
100504362	Gm1987	predicted gene 1987	-2.80669
71519	Cyp2u1	cytochrome P450, family 2, subfamily u, polypeptide 1	-2.81995
235281	Scn3b	sodium channel, voltage-gated, type III, beta	-2.8334
114873	Dscaml1	Down syndrome cell adhesion molecule like 1	-2.83437
72834	2810468N07Rik	RIKEN cDNA 2810468N07 gene	-2.84884
18751	Prkcb	protein kinase C, beta	-2.85548
243312	Elfn1	leucine rich repeat and fibronectin type III, extracellular 1	-2.86835
54403	Slc4a4	solute carrier family 4 (anion exchanger), member 4	-2.86969
20511	Slc1a2	solute carrier family 1 (glial high affinity glutamate transporter), member 2	-2.87516
14803	Grid1	glutamate receptor, ionotropic, delta 1	-2.88952
114249	Npnt	nephronectin	-2.89712
18417	Cldn11	claudin 11	-2.90459
320111	Prr18	proline rich 18	-2.90961
106861	Abhd3	abhydrolase domain containing 3	-2.91527
218038	Amph	amphiphysin	-2.92654
16816	Lcat	lecithin cholesterol acyltransferase	-2.96965
11810	Apobec1	apolipoprotein B mRNA editing enzyme, catalytic polypeptide 1	-3.0066
11554	Adrb1	adrenergic receptor, beta 1	-3.00914
12805	Cntn1	contactin 1	-3.0153
14807	Grik3	glutamate receptor, ionotropic, kainate 3	-3.03669
18439	P2rx7	purinergic receptor P2X, ligand-gated ion channel, 7	-3.05339
76142	Ppp1r14c	protein phosphatase 1, regulatory (inhibitor) subunit 14c	-3.09964
215085	Slc35f1	solute carrier family 35, member F1	-3.11873
100504346	Gm13304	predicted gene 13304	-3.13559
100504346	Gm13304	predicted gene 13304	-3.13559
13824	Epb41l4a	erythrocyte membrane protein band 4.1 like 4a	-3.13631
13869	Erbb4	v-erb-a erythroblastic leukemia viral oncogene homolog 4 (avian)	-3.14006
56461	Kcnip3	Kv channel interacting protein 3, calsenilin	-3.15066
235106	Ntm	neurotrimin	-3.15347
17968	Ncam2	neural cell adhesion molecule 2	-3.1566
22422	Wnt7b	wingless-type MMTV integration site family, member 7B	-3.18951
232333	Slc6a1	solute carrier family 6 (neurotransmitter transporter, GABA), member 1	-3.20209
18993	Pou3f3	POU domain, class 3, transcription factor 3	-3.21748
433943	Gstm2-ps1	glutathione S-transferase mu 2 (muscle), pseudogene 1	-3.21863
13609	S1pr1	sphingosine-1-phosphate receptor 1	-3.2379
664883	Nova1	neuro-oncological ventral antigen 1	-3.2417
99887	Tmem56	transmembrane protein 56	-3.24482
18760	Prkd1	protein kinase D1	-3.2489
329828	AI464131	expressed sequence AI464131	-3.33986
217480	Dgkb	diacylglycerol kinase, beta	-3.34754
230235	Frrs1l	ferric-chelate reductase 1 like	-3.3512
71778	Klhl5	kelch-like 5	-3.3857
381925	Plpp4	phospholipid phosphatase 4	-3.40619
17751	Mt3	metallothionein 3	-3.419
225998	Rorb	RAR-related orphan receptor beta	-3.46233
11899	Astn1	astrotactin 1	-3.46479
229949	Ak5	adenylate kinase 5	-3.51494
75409	Slitrk5	SLIT and NTRK-like family, member 5	-3.52668
272031	Plppr1	phospholipid phosphatase related 1	-3.5341
13618	Ednrb	endothelin receptor type B	-3.53719
29873	Cspg5	chondroitin sulfate proteoglycan 5	-3.53787
319387	Adgrl3	adhesion G protein-coupled receptor L3	-3.54617
71816	Rnf180	ring finger protein 180	-3.56636
102640399	LOC102640399	uncharacterized LOC102640399	-3.57223
67272	Cmtm5	CKLF-like MARVEL transmembrane domain containing 5	-3.58319
269132	Colgalt2	collagen beta(1-O)galactosyltransferase 2	-3.59195
98363	Efhd1	EF hand domain containing 1	-3.61473
98660	Atp1a2	ATPase, Na+/K+ transporting, alpha 2 polypeptide	-3.61474
240843	Brinp2	bone morphogenic protein/retinoic acid inducible neural-specific 2	-3.6421
83397	Akap12	A kinase (PRKA) anchor protein (gravin) 12	-3.64445
96935	Susd4	sushi domain containing 4	-3.65723
243616	Slc6a11	solute carrier family 6 (neurotransmitter transporter, GABA), member 11	-3.65757
68738	Acss1	acyl-CoA synthetase short-chain family member 1	-3.663
26570	Slc7a11	solute carrier family 7 (cationic amino acid transporter, y+ system), member 11	-3.66395
277468	Slc39a12	solute carrier family 39 (zinc transporter), member 12	-3.67418
11994	Pcdh15	protocadherin 15	-3.71141
58250	Chst11	carbohydrate sulfotransferase 11	-3.75763
66297	Pantr1	POU domain, class 3, transcription factor 3 adjacent noncoding transcript 1	-3.75791
227485	Cdh19	cadherin 19, type 2	-3.81298
70127	Dpf3	D4, zinc and double PHD fingers, family 3	-3.81809
192167	Nlgn1	neuroligin 1	-3.82463
72930	Ppp2r2b	protein phosphatase 2, regulatory subunit B, beta	-3.83489
20284	Scrg1	scrapie responsive gene 1	-3.83684
17954	Nap1l2	nucleosome assembly protein 1-like 2	-3.89178
	Gm22173	predicted gene, 22173 [Source:MGI Symbol;Acc:MGI:5451950]	-3.9579
142980	Tlr3	toll-like receptor 3	-3.97763
320873	Cdh10	cadherin 10	-3.97986
99870	AW047730	expressed sequence AW047730	-4.00941
67254	2900011O08Rik	RIKEN cDNA 2900011O08 gene	-4.03192
14704	Gng3	guanine nucleotide binding protein (G protein), gamma 3	-4.03442
269629	Lhfpl3	lipoma HMGIC fusion partner-like 3	-4.05663
15245	Hhip	Hedgehog-interacting protein	-4.07473
239857	Cadm2	cell adhesion molecule 2	-4.08335
11514	Adcy8	adenylate cyclase 8	-4.17042
12349	Car2	carbonic anhydrase 2	-4.19223
227325	Dner	delta/notch-like EGF repeat containing	-4.21908
103098	Slc6a15	solute carrier family 6 (neurotransmitter transporter), member 15	-4.28523
245578	Pcdh11x	protocadherin 11 X-linked	-4.29331
210933	Adgrb3	adhesion G protein-coupled receptor B3	-4.3229
16513	Kcnj10	potassium inwardly-rectifying channel, subfamily J, member 10	-4.33896
319832	Tmem229a	transmembrane protein 229A	-4.34346
105005	Fam84a	family with sequence similarity 84, member A	-4.34929
57776	Ttyh1	tweety homolog 1 (Drosophila)	-4.36259
268890	Lsamp	limbic system-associated membrane protein	-4.37321
27276	Plekhb1	pleckstrin homology domain containing, family B (evectins) member 1	-4.39509
24012	Rgs7	regulator of G protein signaling 7	-4.43071
75793	4933432K03Rik	RIKEN cDNA 4933432K03 gene	-4.46292
170790	Mlc1	megalencephalic leukoencephalopathy with subcortical cysts 1 homolog (human)	-4.49613
74199	Vit	vitrin	-4.50296
107747	Aldh1l1	aldehyde dehydrogenase 1 family, member L1	-4.55748
118446	Gjc3	gap junction protein, gamma 3	-4.56955
75769	Plppr5	phospholipid phosphatase related 5	-4.58296
67801	Pllp	plasma membrane proteolipid	-4.58878
245450	Slitrk2	SLIT and NTRK-like family, member 2	-4.60143
215798	Adgrg6	adhesion G protein-coupled receptor G6	-4.71367
18377	Omg	oligodendrocyte myelin glycoprotein	-4.73137
22239	Ugt8a	UDP galactosyltransferase 8A	-4.75508
22771	Zic1	zinc finger protein of the cerebellum 1	-4.76746
319504	Nrcam	neuronal cell adhesion molecule	-4.77848
380702	Shisa6	shisa family member 6	-4.86424
16490	Kcna2	potassium voltage-gated channel, shaker-related subfamily, member 2	-4.87805
18213	Ntrk3	neurotrophic tyrosine kinase, receptor, type 3	-4.89503
	Gm23549	predicted gene, 23549 [Source:MGI Symbol;Acc:MGI:5453326]	-4.90309
76960	Bcas1	breast carcinoma amplified sequence 1	-4.94658
64244	Snord116l1	small nucleolar RNA, C/D box 116-like 1	-4.96557
64244	Snord116l1	small nucleolar RNA, C/D box 116-like 1	-4.96557
64244	Snord116l1	small nucleolar RNA, C/D box 116-like 1	-4.96557
64244	Snord116l1	small nucleolar RNA, C/D box 116-like 1	-4.96557
64244	Snord116l1	small nucleolar RNA, C/D box 116-like 1	-4.96557
64244	Snord116l1	small nucleolar RNA, C/D box 116-like 1	-4.96557
64244	Snord116l1	small nucleolar RNA, C/D box 116-like 1	-4.96557
64244	Snord116l1	small nucleolar RNA, C/D box 116-like 1	-4.96557
64244	Snord116l1	small nucleolar RNA, C/D box 116-like 1	-4.96557
64244	Snord116l1	small nucleolar RNA, C/D box 116-like 1	-4.96557
64244	Snord116l1	small nucleolar RNA, C/D box 116-like 1	-4.96557
64244	Snord116l1	small nucleolar RNA, C/D box 116-like 1	-4.96557
64244	Snord116l1	small nucleolar RNA, C/D box 116-like 1	-4.96557
64244	Snord116l1	small nucleolar RNA, C/D box 116-like 1	-4.96557
64244	Snord116l1	small nucleolar RNA, C/D box 116-like 1	-4.96557
64244	Snord116l1	small nucleolar RNA, C/D box 116-like 1	-4.96557
77531	Anks1b	ankyrin repeat and sterile alpha motif domain containing 1B	-4.97778
12554	Cdh13	cadherin 13	-4.99496
27226	Pla2g7	phospholipase A2, group VII (platelet-activating factor acetylhydrolase, plasma)	-5.06374
17436	Me1	malic enzyme 1, NADP(+)-dependent, cytosolic	-5.27952
223843	Dbx2	developing brain homeobox 2	-5.29899
54003	Nell2	NEL-like 2	-5.37174
18163	Ctnnd2	catenin (cadherin associated protein), delta 2	-5.58218
16353	Ipw	imprinted gene in the Prader-Willi syndrome region	-5.68961
574402	Gpr17	G protein-coupled receptor 17	-5.7667
219228	Pcdh17	protocadherin 17	-5.80539
75104	Mmd2	monocyte to macrophage differentiation-associated 2	-5.83867
215378	Brinp3	bone morphogenetic protein/retinoic acid inducible neural specific 3	-6.02398
	Gm22188	predicted gene, 22188 [Source:MGI Symbol;Acc:MGI:5451965]	-6.08037
16173	Il18	interleukin 18	-6.08857
94090	Trim9	tripartite motif-containing 9	-6.12057
13508	Dscam	Down syndrome cell adhesion molecule	-6.38027
320910	Itgb8	integrin beta 8	-6.46185
631990	Cdr1	cerebellar degeneration related antigen 1	-6.66313
13032	Ctsc	cathepsin C	-7.38498
108071	Grm5	glutamate receptor, metabotropic 5	-7.67505
21960	Tnr	tenascin R	-7.75349
233271	Luzp2	leucine zipper protein 2	-7.89539
67092	Gatm	glycine amidinotransferase (L-arginine:glycine amidinotransferase)	-8.27933
241568	Lrrc4c	leucine rich repeat containing 4C	-8.35438
14800	Gria2	glutamate receptor, ionotropic, AMPA2 (alpha 2)	-9.40736
76982	3110035E14Rik	RIKEN cDNA 3110035E14 gene	-10.7816
240119	St6gal2	beta galactoside alpha 2,6 sialyltransferase 2	-11.1015
72927	Hepacam	hepatocyte cell adhesion molecule	-13.3084
108069	Grm3	glutamate receptor, metabotropic 3	-26.0773
100503859	1110015O18Rik	RIKEN cDNA 1110015O18 gene	-33.5641
