# Supplementary material for: Anteroposterior Wnt-RA Gradient Defines Adhesion and Migration Properties of Neural Progenitors in Developing Spinal Cord
Source: Stem Cell Reports. 2020 Sep 24;15(4):898–911. doi: 10.1016/j.stemcr.2020.08.016 (PMC7562945; doi:10.1016/j.stemcr.2020.08.016)
Supplement: Table S2. List of Up- and Downregulated Genes in NP and NH NPCs, Related to Figure 5 — fc, fold change. [file mmc3.xlsx]

## Sheet: Sheet1
Symbol	Entrez Gene Name	NP/NH.fc
PAX1	paired box 1	29.809
9130410C08Rik	RIKEN cDNA 9130410C08 gene	22.639
NKX3-1	NK3 homeobox 1	22.354
VSTM2L	V-set and transmembrane domain containing 2 like	19.398
TBX18	T-box 18	15.863
FOXD2	forkhead box D2	12.085
CLDN1	claudin 1	12.028
Foxd2os	forkhead box D2, opposite strand	9.598
MICALL2	MICAL-like 2	6.861
CPA5	carboxypeptidase A5	6.845
RET	ret proto-oncogene	6.48
RAB3IL1	RAB3A interacting protein (rabin3)-like 1	6.378
NEUROG2	neurogenin 2	6.057
INSRR	insulin receptor-related receptor	5.993
MINOS1-NBL1/NBL1	neuroblastoma 1, DAN family BMP antagonist	5.376
CLDN11	claudin 11	5.249
PAX9	paired box 9	5.166
HSD11B2	hydroxysteroid (11-beta) dehydrogenase 2	5.158
CD248	CD248 molecule, endosialin	4.596
PDE8B	phosphodiesterase 8B	4.141
NRP1	neuropilin 1	4.069
SLC8A3	solute carrier family 8 (sodium/calcium exchanger), member 3	4.039
LUM	lumican	3.792
IL1R1	interleukin 1 receptor, type I	3.657
HAPLN3	hyaluronan and proteoglycan link protein 3	3.622
CD36	CD36 molecule (thrombospondin receptor)	3.449
SNCAIP	synuclein, alpha interacting protein	3.397
SOST	sclerostin	3.342
LRRC55	leucine rich repeat containing 55	3.329
Ripply1	ripply1 homolog (zebrafish)	3.169
BMP3	bone morphogenetic protein 3	3.16
KCNMB1	potassium large conductance calcium-activated channel, subfamily M, beta member 1	3.008
ANO4	anoctamin 4	3
LHX3	LIM homeobox 3	2.842
OLIG2	oligodendrocyte lineage transcription factor 2	2.687
FMOD	fibromodulin	2.683
AMPD3	adenosine monophosphate deaminase 3	2.627
HHIP	hedgehog interacting protein	2.381
SPNS2	spinster homolog 2 (Drosophila)	2.327
RAB37	RAB37, member RAS oncogene family	2.261
RUNX1T1	runt-related transcription factor 1; translocated to, 1 (cyclin D-related)	2.17
CLU	clusterin	2.137
SEMA3F	sema domain, immunoglobulin domain (Ig), short basic domain, secreted, (semaphorin) 3F	2.061
LYN	LYN proto-oncogene, Src family tyrosine kinase	2
MAPT	microtubule-associated protein tau	1.972
RAB9B	RAB9B, member RAS oncogene family	1.947
OLIG1	oligodendrocyte transcription factor 1	1.919
PPP1R14A	protein phosphatase 1, regulatory (inhibitor) subunit 14A	1.893
SOX10	SRY (sex determining region Y)-box 10	1.889
ATOH8	atonal homolog 8 (Drosophila)	1.874
mir-363	microRNA 363	1.794
OLFML1	olfactomedin-like 1	1.792
LBH	limb bud and heart development	1.77
C7orf57	chromosome 7 open reading frame 57	1.765
UBE2L6	ubiquitin-conjugating enzyme E2L 6	1.749
PLCD1	phospholipase C, delta 1	1.73
KIF26A	kinesin family member 26A	1.722
KCNA5	potassium voltage-gated channel, shaker-related subfamily, member 5	1.708
GALNT18	polypeptide N-acetylgalactosaminyltransferase 18	1.707
CNTN4	contactin 4	1.702
CABP7	calcium binding protein 7	1.643
FBXO32	F-box protein 32	1.506
